# Supplementary material for: Equipping Change Agents: Applying Mixed Methods to Learn About the Outcomes of the Co-Designed Caregiver-Centered Care Champions Education Program
Source: Int J Environ Res Public Health. 2025 Oct 20;22(10):1593. doi: 10.3390/ijerph22101593 (PMC12563762; doi:10.3390/ijerph22101593)
Supplement: Supplementary file 1 [file ijerph-22-01593-s001.zip]

Archive with 1 entries (1 files):
- ijerph-3844093-supplementary.pdf
